# Supplementary material for: Comprehensive Raman Fingerprinting and Machine Learning-Based Classification of 14 Pesticides Using a 785 nm Custom Raman Instrument
Source: Biosensors (Basel). 2025 Mar 5;15(3):168. doi: 10.3390/bios15030168 (PMC11940532; doi:10.3390/bios15030168)
Supplement: Supplementary file 1 [file biosensors-15-00168-s001.zip]

Archive with 1 entries (1 files):
- biosensors-3420792-supplementary.pdf
